# Supplementary material for: Palladium(0) Catalyzed Synthesis of (E)-4-Bromo-N-((3-bromothiophen-2-yl)methylene)-2-methylaniline Derivatives via Suzuki Cross-Coupling Reaction: An Exploration of Their Non-Linear Optical Properties, Reactivity and Structural Features
Source: Molecules. 2021 Sep 15;26(18):5605. doi: 10.3390/molecules26185605 (PMC8465532; doi:10.3390/molecules26185605)
Supplement: Supplementary file 1 [file molecules-26-05605-s001.zip]

Archive with 1 entries (1 files):
- molecules-1012835-supplementary.pdf
